# Supplementary material for: Manganese-Based Polyoxometalate Nanozyme-Metformin Co-functionalized Hydrogel Promotes Diabetic Wound Regeneration by Enhancing Phagocyte Efferocytosis
Source: Research (Wash D C). 2025 Nov 27;8:0964. doi: 10.34133/research.0964 (PMC12697061; doi:10.34133/research.0964)
Supplement: Supplementary 1 — Figs. S1 to S34 [file research.0964.f1.zip]

Archive with 37 entries (36 files):
- SI Figures/01. Figure S1.jpg
- SI Figures/02.  Figure S2.jpg
- SI Figures/03.  Figure S3.jpg
- SI Figures/04.  Figure S4.jpg
- SI Figures/05.  Figure S5.jpg
- SI Figures/06.  Figure S6.jpg
- SI Figures/07.  Figure S7.jpg
- SI Figures/08.  Figure S8.jpg
- SI Figures/09.  Figure S9.jpg
- SI Figures/10.  Figure S10.jpg
- SI Figures/11.  Figure S11.jpg
- SI Figures/12.  Figure S12.jpg
- SI Figures/13.  Figure S13.jpg
- SI Figures/14.  Figure S14.jpg
- SI Figures/15.  Figure S15.jpg
- SI Figures/16.  Figure S16.jpg
- SI Figures/17.  Figure S17.jpg
- SI Figures/18.  Figure S18.jpg
- SI Figures/19.  Figure S19.jpg
- SI Figures/20.  Figure S20.jpg
- SI Figures/21.  Figure S21.jpg
- SI Figures/22.  Figure S22.jpg
- SI Figures/23.  Figure S23.jpg
- SI Figures/24.  Figure S24.jpg
- SI Figures/25.  Figure S25.jpg
- SI Figures/26.  Figure S26.jpg
- SI Figures/27.  Figure S27.jpg
- SI Figures/28.  Figure S28.jpg
- SI Figures/29.  Figure S29.jpg
- SI Figures/30.  Figure S30.jpg
- SI Figures/31.  Figure S31.jpg
- SI Figures/32.  Figure S32.jpg
- SI Figures/33.  Figure S33.jpg
- SI Figures/34.  Figure S34.jpg
- SI Figures/Figures(SI) caption.docx
- SI Figures/
- Supplementary Information_Clean Version.docx
